# Supplementary material for: Ballou’s Ancestral Inbreeding Coefficient: Formulation and New Estimate with Higher Reliability
Source: Animals (Basel). 2024 Jun 21;14(13):1844. doi: 10.3390/ani14131844 (PMC11240364; doi:10.3390/ani14131844)
Supplement: Supplementary file 1 [file animals-14-01844-s001.zip]

Archive with 1 entries (1 files):
- animals-3042403-supplementary.pdf
